# Supplementary material for: The Diverse Transformer (Trf) Protein Family in the Sea Urchin Paracentrotus lividus Acts through a Collaboration between Cellular and Humoral Immune Effector Arms
Source: Int J Mol Sci. 2021 Jun 22;22(13):6639. doi: 10.3390/ijms22136639 (PMC8268236; doi:10.3390/ijms22136639)
Supplement: Supplementary file 1 [file ijms-22-06639-s001.zip]

Archive with 1 entries (1 files):
- ijms-1256088-supplementary.pdf
